# Supplementary material for: Data of the molecular dynamics simulations of mutations in the human connexin46 docking interface
Source: Data Brief. 2016 Feb 13;7:93–9. doi: 10.1016/j.dib.2016.01.067 (PMC4764773; doi:10.1016/j.dib.2016.01.067)
Supplement: Supplementary file 8 — Supplementary material [file mmc1.zip]

Archive with 8 entries (8 files):
- coi_disclosure Heisterkamp.pdf
- coi_disclosure Ngezahayo.pdf
- coi_disclosure-koval.pdf
- coi_disclosure-Lindner.pdf
- coi_disclosure-Preller.pdf
- coi_disclosure-Schadzek.pdf
- coi_disclosure-schlingmann.pdf
- coi_disclosure_Schaarschmidt.pdf
